# Supplementary material for: Lithospheric conductors reveal source regions of convergent margin mineral systems
Source: Sci Rep. 2022 May 17;12:8190. doi: 10.1038/s41598-022-11921-2 (PMC9114405; doi:10.1038/s41598-022-11921-2)
Supplement: Supplementary file 2 — Supplementary Information 2. [file 41598_2022_11921_MOESM2_ESM.zip]

Archive with 4 entries (4 files):
- _readme.txt
- Orogenic_gold.txt
- Porphyry_Cu_and_related.txt
- Volcanic-hosted_massive_sulfide.txt
