# Supplementary material for: Lithospheric conductors reveal source regions of convergent margin mineral systems
Source: Sci Rep. 2022 May 17;12:8190. doi: 10.1038/s41598-022-11921-2 (PMC9114405; doi:10.1038/s41598-022-11921-2)
Supplement: Supplementary file 2 — Supplementary Information 2. [file 41598_2022_11921_MOESM2_ESM.zip › _readme.txt]

These text files contain the deposit data used in the main analysis in this paper. The columns are latitude, longitude (WGS84), total amount of contained Au and Cu in tonnes, age (Ga), and source. Deposit data was merged from the sources provided, using the methods described in the paper. The deposit dataset was then filtered to only include deposits within 2 degrees of an MT station (for the purpose of this dataset; further filtering to closer station distances was carried out for the analysis as described in the main paper).

There are three files with the titles of the files indicating the deposit type:
Orogenic_gold.txt
Porphyry_Cu_and_related.txt
Volcanic-hosted_massive_sulfide.txt
