# Supplementary material for: Lithospheric conductors reveal source regions of convergent margin mineral systems
Source: Sci Rep. 2022 May 17;12:8190. doi: 10.1038/s41598-022-11921-2 (PMC9114405; doi:10.1038/s41598-022-11921-2)
Supplement: Supplementary file 2 — Supplementary Information 2. [file 41598_2022_11921_MOESM2_ESM.zip › Orogenic_gold.txt]

# latitude longitude Au_t Cu_t Age_Ga Name Source
35.3700 -79.8500 1.240e+00 0.000e+00 0.440 Star-Reynolds/Carter huston_global
30.4800 82.4600 8.000e+01 0.000e+00 0.059 Mayum huston_global
54.7100 -102.2600 2.864e+01 0.000e+00 1.753 Laurel Lake huston_global
44.3600 -103.7700 1.244e+03 0.000e+00 1.736 Homestake huston_global
54.8600 -101.7300 1.009e+01 0.000e+00 0.000 Tartan Lake huston_global
49.1600 -123.1400 2.680e+01 0.000e+00 0.115 Sheep Creek district huston_global
50.7800 -122.8400 1.340e+02 0.000e+00 0.064 Bralorne-Pioneer (Bridge River) district huston_global
39.2200 -121.0300 4.140e+02 0.000e+00 0.162 Grass Valley huston_global
40.7200 -122.6800 2.180e+02 0.000e+00 0.160 Klamath huston_global
38.2700 -120.4200 3.060e+02 0.000e+00 0.130 Mother Lode huston_global
39.3300 -120.8500 6.800e+01 0.000e+00 0.128 Alleghany huston_global
-32.2600 139.6900 3.130e+00 0.000e+00 0.471 Teetulpa goldfield (includes Brady's Gully; Goslin's Gully and Strawbridge Gully) huston_aus
-32.5500 140.2100 7.500e-01 0.000e+00 0.471 Wadnaminga goldfield (includes Countess of Jersey; Great Eastern; New Milo; Olunina; Thunder Queen; Victoria and Virginia) huston_aus
-32.2800 139.4500 1.500e+00 0.000e+00 0.471 Waukarinaga district (includes Ajax; Alma and Victoria; Alma Extended; Balaklava and West Waukaringa) huston_aus
-32.1000 140.5800 7.340e+00 0.000e+00 1.612 White Dam huston_aus
-33.6800 149.1000 1.217e+01 0.000e+00 0.000 Discovery Ridge huston_aus
-32.5900 148.2100 5.877e+01 0.000e+00 0.000 Tomingley district (including Caloma One; Caloma Two; Wyoming One; Wyoming Three; Roswell and San Antonio) huston_aus
-33.9200 147.2100 1.390e+01 0.000e+00 0.365 West Wyalong district huston_aus
-35.2900 148.0700 2.883e+01 0.000e+00 0.393 Adelong huston_aus
-33.3800 148.0100 1.590e+00 0.000e+00 0.400 Forbes district (including Calarie) huston_aus
-33.1600 148.1200 1.560e+01 0.000e+00 0.400 Parkes district (including hard rock production from London-Victoria and Nibblers Hill and alluvial production for the Forbes-Parkes region) huston_aus
-29.5500 141.8400 1.940e+00 0.000e+00 0.441 Warratta Inlier (includes New Bendigo; The Pioneer; Warratta; Phoenix; Rosemount and Elizabeth reefs) huston_aus
-35.2000 147.9200 2.255e+01 0.000e+00 0.393 Mount Adrah (Hobbs Pipe) huston_aus
-36.7500 144.2700 7.010e+02 0.000e+00 0.447 Bendigo goldfield huston_aus
-37.5700 143.8700 4.120e+02 1.030e-10 0.442 Ballarat goldfield huston_aus
-37.1000 144.2500 1.730e+02 0.000e+00 0.444 Castlemaine goldfield huston_aus
-37.0600 142.8000 1.630e+02 0.000e+00 0.448 Stawell goldfield (includes Magdala; Golden Gift; East Magdala and Wonga) huston_aus
-37.3000 143.7800 4.700e+01 0.000e+00 0.445 Clunes goldfield huston_aus
-37.0600 143.7400 3.200e+01 0.000e+00 0.445 Maryborough goldfield huston_aus
-37.7600 143.7000 3.000e+01 0.000e+00 0.445 Berringa goldfield huston_aus
-37.4500 144.3000 2.700e+01 0.000e+00 0.445 Egerton goldfield huston_aus
-37.1900 143.4200 2.300e+01 0.000e+00 0.445 Avoca goldfield huston_aus
-37.2800 142.9200 2.000e+01 0.000e+00 0.445 Ararat goldfield huston_aus
-37.3500 144.1500 2.000e+01 0.000e+00 0.445 Daylesford goldfield huston_aus
-36.7500 143.8400 1.300e+01 0.000e+00 0.000 Tarnagulla goldfield (including Poverty Reef) huston_aus
-36.6200 143.2700 2.300e+01 0.000e+00 0.445 Saint Arnaud goldfield huston_aus
-37.4100 143.4400 1.000e+01 0.000e+00 0.445 Beaufort goldfield huston_aus
-36.8400 143.6800 1.000e+01 0.000e+00 0.445 Dunolly-Moliagul goldfield huston_aus
-37.2500 144.3600 9.180e+00 0.000e+00 0.371 Taradale mining division (includes Taradale; Malmsbury; Lauriston and Drummond North goldfields) huston_aus
-36.1500 146.5700 4.600e+01 0.000e+00 0.000 Chiltern goldfield huston_aus
-36.8800 147.0600 2.400e+01 0.000e+00 0.000 Harrietville goldfield huston_aus
-36.7200 144.5000 2.350e+02 0.000e+00 0.384 Fosterville huston_aus
-37.9500 146.4500 7.600e+01 0.000e+00 0.372 Walhalla goldfield (includes Cohen's Reef) huston_aus
-37.0800 144.2500 6.500e+01 0.000e+00 0.373 Maldon goldfield (including Daydawn; Eaglehawk-Linscott and Nuggety Ree huston_aus
-37.5700 146.2500 8.000e+01 0.000e+00 0.374 Woods Point goldfield (including Gaffney's; Morning Star and Shamrock) huston_aus
-36.9300 145.8800 4.310e+00 0.000e+00 0.373 Golden Mountain (Tallangalook) huston_aus
-37.2000 146.3400 2.300e+00 0.000e+00 0.373 Great Rand huston_aus
-37.5800 143.7000 2.200e-01 0.000e+00 0.369 Linton (Mount Bute) huston_aus
-36.9000 144.8000 2.780e+01 0.000e+00 0.370 Costerfield huston_aus
-33.0500 149.4100 2.146e+01 0.000e+00 0.358 Hill End district (including Hawkins Hill) huston_aus
-33.1000 149.6800 3.460e+01 0.000e+00 0.343 Sofala-Wattle Flat (including Spring Gully) huston_aus
-32.4000 149.5600 1.900e+01 0.000e+00 0.343 Gulgong huston_aus
-33.3500 149.1600 1.571e+01 0.000e+00 0.343 Lucknow huston_aus
-32.7900 149.4700 8.700e+00 0.000e+00 0.343 Hargraves huston_aus
-32.4500 148.9900 5.980e+00 0.000e+00 0.343 Bodangora district (includes Mitchells Creek and Dicks Reward) huston_aus
-32.8100 149.0800 5.400e+00 0.000e+00 0.343 Stuart Town huston_aus
33.0760 -85.8510 8.200e+00 0.000e+00 0.000 Hog Mountain taylor_oro
32.5530 -114.3320 0.000e+00 0.000e+00 0.000 Fortuna taylor_oro
32.1940 -109.5830 1.600e+00 0.000e+00 0.000 Gold Prince taylor_oro
32.0740 -113.3500 0.000e+00 0.000e+00 0.000 Rasmussen taylor_oro
38.8440 -121.1570 0.000e+00 0.000e+00 0.000 Alabama - California taylor_oro
39.1800 -121.0600 0.000e+00 0.000e+00 0.000 Allison Ranch taylor_oro
37.8940 -120.6050 4.300e+00 0.000e+00 0.000 Alto taylor_oro
32.8560 -114.7880 0.000e+00 0.000e+00 0.000 American Girl taylor_oro
38.0760 -120.5460 0.000e+00 0.000e+00 0.000 Angels taylor_oro
38.3630 -120.7850 0.000e+00 0.000e+00 0.000 Argonaut taylor_oro
37.6910 -120.0320 0.000e+00 0.000e+00 0.000 Bandarita taylor_oro
38.9110 -120.8350 0.000e+00 0.000e+00 0.000 Beebe (Woodside-Eureka) taylor_oro
38.6110 -120.9040 0.000e+00 0.000e+00 0.000 Big Canyon taylor_oro
34.2250 -117.7160 1.370e+01 0.000e+00 0.000 Big Horn taylor_oro
41.2590 -123.1520 0.000e+00 0.000e+00 0.000 Black Bear taylor_oro
37.9780 -120.2760 0.000e+00 0.000e+00 0.000 Black Oak taylor_oro
37.9910 -120.3840 0.000e+00 0.000e+00 0.000 Bonanza taylor_oro
41.0740 -122.6260 0.000e+00 0.000e+00 0.000 Bonanza King taylor_oro
35.9380 -117.1850 4.700e+01 0.000e+00 0.000 Briggs - Suitcase-Mineral Hill taylor_oro
40.7240 -122.7290 1.560e+01 0.000e+00 0.000 Brown Bear taylor_oro
39.3780 -121.2350 0.000e+00 0.000e+00 0.000 Brown's Valley taylor_oro
39.5020 -120.8800 1.140e+01 0.000e+00 0.000 Brush Creek taylor_oro
38.4215 -120.8230 0.000e+00 0.000e+00 0.000 Bunker Hill;Keystone taylor_oro
38.2280 -120.8530 4.600e+00 0.000e+00 0.000 Campo Seco (Lauren) taylor_oro
38.0230 -120.5060 5.240e+01 0.000e+00 0.000 Carson Hill taylor_oro
38.3815 -120.7960 0.000e+00 0.000e+00 0.000 Central Eureka;South Eureka taylor_oro
39.2600 -121.0375 0.000e+00 0.000e+00 0.000 Champion - Providence;Gold Hill taylor_oro
38.0440 -120.2080 0.000e+00 0.000e+00 0.000 Confidence-Lamphere taylor_oro
34.2930 -114.2540 0.000e+00 0.000e+00 0.000 Copper Basin taylor_oro
35.7110 -118.4070 0.000e+00 0.000e+00 0.000 Cove taylor_oro
40.1210 -120.9370 0.000e+00 0.000e+00 0.000 Crescent Mills taylor_oro
39.4100 -120.9910 0.000e+00 0.000e+00 0.000 Delhi - St. Gothard taylor_oro
41.4290 -122.5810 0.000e+00 0.000e+00 0.000 Dewey taylor_oro
39.1940 -121.0510 0.000e+00 0.000e+00 0.000 Diamond - Bullion - Alaska taylor_oro
41.0580 -122.9110 0.000e+00 0.000e+00 0.000 Dorleska taylor_oro
37.8680 -120.4000 1.900e+01 0.000e+00 0.000 Eagle-Shawmut taylor_oro
39.2060 -121.0450 0.000e+00 0.000e+00 0.000 Empire-North Star taylor_oro
40.8460 -123.1240 0.000e+00 0.000e+00 0.000 Enterprise taylor_oro
37.6660 -120.1850 0.000e+00 0.000e+00 0.000 Ferguson (Anderson) taylor_oro
39.6990 -120.7100 0.000e+00 0.000e+00 0.000 Four Hills taylor_oro
38.4395 -120.8280 5.800e+00 0.000e+00 0.000 Fremont - Gover;Italian taylor_oro
39.3960 -120.7510 0.000e+00 0.000e+00 0.000 Gaston Ridge taylor_oro
38.9260 -120.8470 1.140e+01 0.000e+00 0.000 Georgia Slide taylor_oro
41.1950 -123.3250 0.000e+00 0.000e+00 0.000 Gilta taylor_oro
40.7250 -122.5850 0.000e+00 0.000e+00 0.000 Gladstone (Hazel) taylor_oro
40.8900 -123.9890 5.800e+00 0.000e+00 0.000 Globe taylor_oro
39.5820 -120.8210 0.000e+00 0.000e+00 0.000 Gold Bluff taylor_oro
38.0660 -120.5440 1.360e+01 0.000e+00 0.000 Gold Cliff taylor_oro
39.5260 -121.2690 0.000e+00 0.000e+00 0.000 Goldbank taylor_oro
39.2150 -121.0630 0.000e+00 0.000e+00 0.000 Golden Center taylor_oro
41.6810 -122.8480 0.000e+00 0.000e+00 0.000 Golden Eagle taylor_oro
34.5070 -118.2050 0.000e+00 0.000e+00 0.000 Governor (New York) taylor_oro
37.9410 -120.2220 0.000e+00 0.000e+00 0.000 Grizzley taylor_oro
38.2760 -120.7600 0.000e+00 0.000e+00 0.000 Gwin taylor_oro
37.6980 -120.0480 0.000e+00 0.000e+00 0.000 Hasloe taylor_oro
39.1350 -120.6370 0.000e+00 0.000e+00 0.000 Herman taylor_oro
41.2570 -123.0900 0.000e+00 0.000e+00 0.000 Hickey taylor_oro
37.6460 -119.8640 0.000e+00 0.000e+00 0.000 Hite taylor_oro
38.0170 -119.2600 8.700e+00 0.000e+00 0.000 May Lundy taylor_oro
37.9460 -120.4370 1.534e+02 0.000e+00 0.000 Jamestown taylor_oro
39.7350 -120.7020 0.000e+00 0.000e+00 0.000 Jamison taylor_oro
33.0750 -116.5560 0.000e+00 0.000e+00 0.000 Julian-Banner taylor_oro
38.3670 -120.7790 0.000e+00 0.000e+00 0.000 Kennedy taylor_oro
39.2280 -120.9700 0.000e+00 0.000e+00 0.000 Lava Cap (Banner; Central) taylor_oro
38.0730 -120.5600 0.000e+00 0.000e+00 0.000 Lightner taylor_oro
38.3950 -120.8000 1.150e+01 0.000e+00 0.000 Lincoln taylor_oro
35.6230 -118.5010 0.000e+00 0.000e+00 0.000 Mammoth taylor_oro
37.4800 -119.9580 0.000e+00 0.000e+00 0.000 Mariposa taylor_oro
37.6950 -120.2160 0.000e+00 0.000e+00 0.000 Mary Harrison - Malvina taylor_oro
39.2490 -121.0060 0.000e+00 0.000e+00 0.000 Massachusetts Hill taylor_oro
41.2710 -122.8230 0.000e+00 0.000e+00 0.000 McKeen taylor_oro
41.7620 -122.7690 0.000e+00 0.000e+00 0.000 McKinley taylor_oro
39.3970 -120.5210 3.100e+00 0.000e+00 0.000 Meadow Lake (Excelsior) taylor_oro
40.3900 -122.9850 0.000e+00 0.000e+00 0.000 Midas taylor_oro
37.5400 -120.1770 0.000e+00 0.000e+00 0.000 Mount Gaines taylor_oro
41.2600 -123.1050 0.000e+00 0.000e+00 0.000 Mountain Laurel taylor_oro
39.2570 -121.0260 0.000e+00 0.000e+00 0.000 Mountaineer taylor_oro
39.2650 -120.9870 0.000e+00 0.000e+00 0.000 Murchie taylor_oro
38.5810 -120.8410 0.000e+00 0.000e+00 0.000 Nashville taylor_oro
39.1990 -121.0750 0.000e+00 0.000e+00 0.000 New York Hill taylor_oro
38.3880 -120.7990 2.930e+01 0.000e+00 0.000 Old Eureka taylor_oro
39.1870 -121.0630 0.000e+00 0.000e+00 0.000 Omaha - Lone Jack - Homeward Bound - Wisconsin taylor_oro
38.3740 -120.7870 0.000e+00 0.000e+00 0.000 Oneida taylor_oro
38.9050 -121.1240 0.000e+00 0.000e+00 0.000 Ophir taylor_oro
39.4600 -120.8580 0.000e+00 0.000e+00 0.000 Oriental taylor_oro
37.6730 -119.8640 0.000e+00 0.000e+00 0.000 Original taylor_oro
38.4230 -120.8260 0.000e+00 0.000e+00 0.000 Original Amador taylor_oro
38.7270 -120.7990 0.000e+00 0.000e+00 0.000 Pacific Quartz taylor_oro
39.2090 -121.0550 0.000e+00 0.000e+00 0.000 Pennsylvania - W.Y.O.D. taylor_oro
37.5880 -120.1190 2.530e+01 0.000e+00 0.000 Pine Tree-Josephine taylor_oro
39.7580 -120.7080 0.000e+00 0.000e+00 0.000 Plumas-Eureka taylor_oro
39.4520 -120.8130 0.000e+00 0.000e+00 0.000 Plumbago (Croesus) taylor_oro
38.4750 -120.8430 0.000e+00 0.000e+00 0.000 Plymouth taylor_oro
37.9620 -120.3450 0.000e+00 0.000e+00 0.000 Pocket Belt taylor_oro
37.5020 -119.9700 0.000e+00 0.000e+00 0.000 Princeton taylor_oro
41.7430 -122.9990 0.000e+00 0.000e+00 0.000 Quartz Hill taylor_oro
39.4640 -120.8340 0.000e+00 0.000e+00 0.000 Rainbow taylor_oro
37.9610 -120.4460 0.000e+00 0.000e+00 0.000 Rawhide taylor_oro
37.7390 -120.0850 0.000e+00 0.000e+00 0.000 Red Cloud taylor_oro
39.2950 -121.1490 0.000e+00 0.000e+00 0.000 Red Ledge taylor_oro
40.6610 -122.4290 6.400e+00 0.000e+00 0.000 Reid taylor_oro
40.0460 -121.1430 2.440e+01 0.000e+00 0.000 Rich Gulch taylor_oro
39.1070 -120.9680 0.000e+00 0.000e+00 0.000 Rising Sun taylor_oro
38.0020 -120.6890 0.000e+00 0.000e+00 0.000 Royal-Mountain King taylor_oro
41.7500 -122.7900 0.000e+00 0.000e+00 0.000 Schroeder taylor_oro
38.2120 -120.4690 0.000e+00 0.000e+00 0.000 Sheep Ranch taylor_oro
39.5740 -120.6430 0.000e+00 0.000e+00 0.000 Sierra Buttes taylor_oro
39.4660 -120.8430 0.000e+00 0.000e+00 0.000 Sixteen-to-one taylor_oro
38.9410 -120.9320 0.000e+00 0.000e+00 0.000 Sliger taylor_oro
37.9880 -120.2610 0.000e+00 0.000e+00 0.000 Soulsby taylor_oro
38.0710 -120.3860 0.000e+00 0.000e+00 0.000 South United taylor_oro
39.3820 -120.7860 5.600e+00 0.000e+00 0.000 Spanish taylor_oro
32.9830 -116.5690 0.000e+00 0.000e+00 0.000 Stonewall taylor_oro
39.1940 -121.0380 0.000e+00 0.000e+00 0.000 Sultana - Orleans taylor_oro
38.6480 -120.8270 0.000e+00 0.000e+00 0.000 Union - Church taylor_oro
38.0870 -120.5880 0.000e+00 0.000e+00 0.000 Utica taylor_oro
40.7400 -122.7560 0.000e+00 0.000e+00 0.000 Venecia taylor_oro
40.6520 -122.4230 0.000e+00 0.000e+00 0.000 Walker taylor_oro
37.5260 -120.2240 0.000e+00 0.000e+00 0.000 Washington taylor_oro
38.3940 -120.8080 0.000e+00 0.000e+00 0.000 Wildman-Mahoney taylor_oro
40.5330 -122.4600 0.000e+00 0.000e+00 0.000 Yankee John taylor_oro
39.6150 -120.6310 0.000e+00 0.000e+00 0.000 Young America taylor_oro
39.3530 -120.7040 0.000e+00 0.000e+00 0.000 Yuba taylor_oro
39.3310 -120.7540 9.300e+00 0.000e+00 0.000 Zeibright taylor_oro
38.3450 -120.7630 0.000e+00 0.000e+00 0.000 Zeila taylor_oro
34.2950 -84.2670 0.000e+00 0.000e+00 0.000 Creighton (Franklin) taylor_oro
47.6170 -115.8340 6.800e+00 0.000e+00 0.000 Golden Chest taylor_oro
46.5300 -87.4250 7.700e+00 0.000e+00 0.000 Ropes taylor_oro
42.1820 -122.7910 0.000e+00 0.000e+00 0.000 Ashland taylor_oro
44.5660 -117.2010 0.000e+00 0.000e+00 0.000 Connor Creek taylor_oro
42.6540 -123.3060 7.700e+00 0.000e+00 0.000 Greenback taylor_oro
44.9940 -117.4080 0.000e+00 0.000e+00 0.000 Sanger taylor_oro
44.7930 -117.6970 0.000e+00 0.000e+00 0.000 Virtue taylor_oro
43.8990 -103.3780 1.610e+01 0.000e+00 0.000 Keystone Consolidated taylor_oro
44.3560 -103.8380 0.000e+00 0.000e+00 0.000 Wharf taylor_oro
41.1670 -106.2440 4.000e+00 0.000e+00 0.000 Keystone taylor_oro
42.5000 -108.7000 1.040e+01 0.000e+00 0.000 South Pass - Atlantic City taylor_oro
-36.5517 143.8587 1.236e+00 0.000e+00 0.000 Columbian Reef;Rising Sun Reef;Manchester Reef;Polka Reef;Great Columbian kirkby_oro
-36.7720 143.8376 1.112e+01 0.000e+00 0.000 Crystal Reef;Havelock Reef;Poverty Reef kirkby_oro
-36.6053 143.6130 1.880e+00 0.000e+00 0.000 German Reef kirkby_oro
-36.5789 143.8636 1.338e+00 0.000e+00 0.000 Hope and Anchor Co.;March Reef;Morning Star Reef;Poverty Reef kirkby_oro
-36.5491 143.8671 1.031e+00 0.000e+00 0.000 Maxwells;North Maxwell;Simmons Reef;Havilah Tribute kirkby_oro
-36.8271 143.6722 3.660e+00 0.000e+00 0.000 Queens Birthday Reef kirkby_oro
-36.7686 146.9990 1.837e+00 0.000e+00 0.000 Australasia Mine;Oriental Reef;Scandanavian Reef kirkby_oro
-36.7281 143.8594 1.647e+00 0.000e+00 0.000 Cambrian Reef;Sandstone Reef kirkby_oro
-37.2024 144.3363 1.278e+00 0.000e+00 0.000 O'Connors Reef;O'Connors United No. 1 Shaft;Egyptian Shaft kirkby_oro
-37.1372 144.2537 1.295e+00 0.000e+00 0.000 Perseverance Shaft;Rowe Brothers (Mosquito) Shaft;Small (Enterprise) kirkby_oro
-37.2081 144.3359 1.400e+00 0.000e+00 0.000 Queens Birthday No. 1 Shaft kirkby_oro
-37.3373 144.1312 2.434e+00 0.000e+00 0.000 Nuggetty Ajax;North Nuggetty Ajax kirkby_oro
-37.1202 144.2418 2.362e+00 0.000e+00 0.000 Hand of Friendship Co. Shaft;Spring Gully Co. Shaft;Spring Gully Junction Shaft;Spring Gully No. 1 Co. Shaft;Thompson Shaft kirkby_oro
-37.2313 144.3740 1.222e+00 0.000e+00 0.000 Russells Reef Amalgamated Shaft;Energetic Co. Mine kirkby_oro
-37.6970 143.6717 1.120e+00 0.000e+00 0.000 Energetic Co. Shaft No. 1;Griffiths and Co.;New Jubilee Co. No. 1 Shaft;New Jubilee Co. Adit;Meteor Co.;New North Jubilee Co.;New North Jubilee Co. No. 2 Shaft kirkby_oro
-37.1836 144.4051 2.731e+00 0.000e+00 0.000 Brandenberg Shaft;Caledonia Shaft;Tommy Dodd Shaft kirkby_oro
-37.5777 143.8462 4.178e+00 0.000e+00 0.000 Band of Hope Quartz Co.;Band of Hope and Albion Consols Co. No. 6 Shaft;Madden and Co.;Band and Barton United Co.;Sergeants Freehold Co.;Sir Henry Loch Co.;Sir Henry Loch United Co.;Smiths Freehold United Co.;Young Band and Albion Co. No. 1 Shaft;New Band of Hope and Albion Consols Co.;New Crescent Co.;Noonan and Party;North Band and Albion Freehold Co.;Young Band Extended Co.;North Band and Barton Co. No. 1 Shaft;Sir Henry Loch United Co. No. 2 Shaft kirkby_oro
-37.6083 143.8581 1.483e+00 0.000e+00 0.000 Baker and Co.;British Queen Co.;Great Wonder Co.;Woah Hawp Consols Co.;Tower Hill Co.;Triune Co.;Hanthorn and Co.;Imperial Queen Co.;Jenny Lind Co.;Donovan and Co.;Magpie Syndicate;Little Wonder Co.;Llewellyn Co.;Woah Hawp Central Co.;Woah Hawp No. 1 Co.;Wynns Lease Tributers;Woah Hawp No. 2 Co. kirkby_oro
-37.5496 143.8927 1.604e+00 0.000e+00 0.000 Biggs Main Shaft;Nerrena Gold Options Co. Main Shaft;Nerrena Gold Options Co.;Columbian Consols Quartz Co.;Andersons Co. Shaft No. 2;Anderson Co. Shaft No. 3;Scottish and Cornish Co.;Scoles and Party;Sisters Q.M. Co.;Jupiter Co.;Temperance Co. Main Shaft kirkby_oro
-37.0306 143.7182 2.190e+00 0.000e+00 0.000 Victoria;Judd and Barries Shaft;New Leviathan;Great Leviathan Reef;Old Victoria Reef kirkby_oro
-37.5704 143.8424 1.414e+00 0.000e+00 0.000 New Koh-I-Noor Quartz Co. No. 2 Shaft;Kohinoor No. 2 Co.;New Kohinoor No. 2 Co. kirkby_oro
-37.3320 144.1305 6.930e+00 0.000e+00 0.000 Ajax North;Ajax;Ajax Central kirkby_oro
-37.3717 144.1388 2.443e+00 0.000e+00 0.000 Jubilee;Rising Star kirkby_oro
-37.6328 144.1047 1.870e+00 0.000e+00 0.000 Main Egerton Shaft Mine kirkby_oro
-37.6414 143.8577 3.014e+00 0.000e+00 0.000 Imperial Q.M. Co. No. 1 Shaft;House Brothers;New Imperial Co.;New South Imperial Co.;Dalcoath Q.M. Co.;Imperial Co. Tributers;South Imperial Co. kirkby_oro
-37.0536 142.7859 2.276e+00 0.000e+00 0.000 South Cross United 10 and 11;7; 8; 9; 10 and 11 North Scotchman's;No. 3 North Scotchmans;Scotchmans United;South Cross No. 8 and No. 9;South Cross No. 12;Sloanes and Scotchmans;Mariners kirkby_oro
-36.9991 144.0716 1.050e+01 0.000e+00 0.000 Beehive Reef;South German;Derby United Co.;Alpha Co.;Cymru;Great Western Cymru Shaft;Beehive Shaft;Patterson;Victoria Reef;Liberty Reef kirkby_oro
-37.5868 143.8659 1.279e+00 0.000e+00 0.000 Chinese Q.M. Co.;Gregory and Co.;Sun-You-Hing Co.;Woah Hawp Canton Mines Co. No. 1 Shaft;Woah Hawp Canton Mines Co. No. 2 Shaft;Middling and Co.;Woah Hawp Canton Mines Co. No. 1 Shaft;Pascoes G.M. Co. kirkby_oro
-37.5414 143.8991 1.254e+00 0.000e+00 0.000 Clydeside Co.;Day; H.;Dimock and Co.;Dimocks Co.;Golconda Co.;Robertson and Co.;Sampson; B.;Volunteer Co.;Victoria Co.;Red; White and Blue Co.;Horn of Plenty Co.;Hough and Co.;Monte Christo Co.;McKenny and Co.;Monte Christo Co.;Little Bendigo Co.;New Dimocks Co.;New Monte Christo Co.;Nil Desperandum Co.;Norman Co.;North Monte Christo Co.;New Monte Christo Co.;Woah Hawp Hong Kong Co.;Norman Co.;Petch; T. and Co.;Monte Christo Co. kirkby_oro
-37.5897 143.8629 1.521e+00 0.000e+00 0.000 Corn Exchange Co.;Corn Exchange No. 2 Co.;Dalzell-Cum-Prince Regent Co.;Carnegie and Co.;Fountain and Co.;Gray and Co.;South Woah Hawp Co.;Walker and Co.;Indicator Co.;Last Chance Extended Co.;Mazeppa Co.;North Prince Regent Co.;Reward Co.;Prince Regent Co.;South Prince Regent Co. No. 1 Shaft;Victoria Tribute Co. kirkby_oro
-37.5522 143.8721 1.238e+00 0.000e+00 0.000 Crocodile Co.;Ballarat Quartz Crushing Co.;Crocodile Co.;Ballarat Quartz Crushing Co.;Sim and Party;Surprise Co.;Sulieman Pasha Consols Co.;Independent Co.;Kia Ora Co.;Majestic Co.;Marley and Fisher;Mewley and Co.;New Zealand Trust Co. Ltd;North Queen Co. kirkby_oro
-37.5734 143.8479 4.248e+00 0.000e+00 0.000 East Hurdsfield Co.;East Kohinoor Co.;Band of Hope Quartz No. 2 Co.;Band of Hope Quartz No. 4 Co.;Burra Burra Co.;Smiths Freehold Co.;Washington Freehold Co.;Queen Jubilee Co.;Kingston; D.;Lady Loch Co.;New Burra Burra Co.;New Kohinoor Co.;Williams Freehold Co.;Wilsons Freehold Co. kirkby_oro
-37.5986 143.8408 1.083e+00 0.000e+00 0.000 Central Plateau Co. Shaft No. 1;Robertson; A. and Party kirkby_oro
-37.0061 144.0734 1.600e+00 0.000e+00 0.000 South German Extended kirkby_oro
-37.5811 143.8431 1.023e+00 0.000e+00 0.000 Band and Loch United Co.;Broken Hill Co. kirkby_oro
-37.0114 144.0573 4.413e+00 0.000e+00 0.000 North British;Unnamed;Brewers Reef;Parkins Reef kirkby_oro
-36.9361 144.7035 1.140e+00 0.000e+00 0.000 New Holland Open Cut kirkby_oro
-36.9913 144.0737 1.160e+00 0.000e+00 0.000 Alliance Co. kirkby_oro
-37.6282 144.1069 4.780e+00 0.000e+00 0.000 Blackhorse Shaft kirkby_oro
-36.5917 145.0181 4.836e+00 0.000e+00 0.000 Black Joes Reef;Camp Hill Reef;Crockers Reef;Sons of Freedom Reef;Specimen Hill Reef;Morning Star Reef kirkby_oro
-36.5924 145.0316 4.541e+00 0.000e+00 0.000 Cockatoo Shaft;South Nuggety Reef;Nuggetty Reef;Nuggetty Hill Reef kirkby_oro
-37.5890 143.8437 1.002e+01 0.000e+00 0.000 Gays Band of Hope Co.;South Star Co. No. 2 (Main) Shaft;Star of the East Co. No. 1 (Main) Shaft kirkby_oro
-36.6342 146.9339 1.012e+00 0.000e+00 0.000 North Happy Valley Reef;New Happy Valley Reef;Old Happy Valley Reef;Christmas Reef kirkby_oro
-37.2869 143.7854 1.814e+00 0.000e+00 0.000 Old Victoria;Yankee kirkby_oro
-37.9147 146.4626 1.030e+00 0.000e+00 0.000 Tubal Cain kirkby_oro
-37.7784 143.7009 2.251e+00 0.000e+00 0.000 Le Page Party;Williams Fancy Co. New Shaft;After Dark Co.;New Venture Co.;Williams Fancy Amalgamated Q.M. Co.;Nil Desperandum Co. Main Shaft;North Birthday Co. North Shaft kirkby_oro
-36.9207 147.0574 1.856e+00 0.000e+00 0.000 Mons Meg;Old Tiddledee Reef;Lady Jane kirkby_oro
-36.8811 147.0297 2.481e+00 0.000e+00 0.000 Red Parrot Reef;Rose; Thistle and Shamrock Reef;Unity kirkby_oro
-36.9191 147.0525 1.580e+00 0.000e+00 0.000 Sambas Reef;Twins Reward;Jackass kirkby_oro
-36.7943 145.2326 3.430e+00 0.000e+00 0.000 Nagambie Mine Open Pit kirkby_oro
-36.1218 147.0829 1.849e+00 1.684e+00 0.000 Unknown Reef;Unknown Reef kirkby_oro
-37.4707 146.1820 1.865e+00 0.000e+00 0.000 Rose of Denmark;Dempsey kirkby_oro
-37.5051 146.1997 1.520e+01 0.000e+00 0.000 A1 kirkby_oro
-37.5982 146.2161 4.110e+00 0.000e+00 0.000 All Nations kirkby_oro
-37.6293 146.3043 1.020e+00 0.000e+00 0.000 Victors Quartz kirkby_oro
-37.7304 146.4009 1.581e+00 0.000e+00 0.000 New Dawn;Toombon kirkby_oro
-37.3009 142.7622 1.541e+00 0.000e+00 0.000 Extended North Star;Consolidated Mine;North Star Shaft;Southern Cross;Extended Southern Cross;Perseverance;North Perseverance;Invincible Shaft;Morgans Claim;Kangaroo Mine;Pioneer kirkby_oro
-37.0501 142.7795 3.583e+01 0.000e+00 0.000 Big Newington;Crown Cross No. 3;Crown Cross No. 2;Crown Cross United;Cross Reef Consolidated;Magdala;North Magdala;Moonlight;Pleasant Creek Cross Reef;Pleasant Creek and Newington;Pleasant Creek Quartz Mining;Oriental and North Cross Reef;Oriental;Prince Patrick;Cross Reef Co.;Pioneer and Galatea;North Cross Reef Extended;North Cross Reef Co.;New North Cross Reef Co.;Lamont and Grant;New Big Hill;Big Newington;Golden Crown and New Cross Reef kirkby_oro
-37.0585 142.7789 8.939e+00 0.000e+00 0.000 New Era;Wimmera;Winfield and Party;Williams; W. and Party;Victoria Co.;Various Parties-Stawell;St. George;Sparks;O'Neill Brothers;Native Bear;Lone Star-Stawell;Laby and Co.;Adams; T.;Arthur; M. and R.;Baxter and Party;Briggs; F.;Colquhoun; W.;Cox and Co.;Duly; A.;Gilbert; S. and Co.;Gilchrist kirkby_oro
-36.7204 144.2434 9.110e+00 0.000e+00 0.000 Catherine Reef United;Sadowa Co. kirkby_oro
-36.7112 144.2464 1.403e+01 0.000e+00 0.000 Clarence United Co.;New Argus;Specimen Hill Co.;Virginia kirkby_oro
-36.7342 144.2582 2.430e+00 0.000e+00 0.000 Collmann and Tacchi kirkby_oro
-36.7383 144.2525 2.560e+00 0.000e+00 0.000 Confidence Extended Mine;Pearl Co. kirkby_oro
-36.7234 144.2480 1.142e+01 0.000e+00 0.000 Constellation;Golden Pyke;Great Northern;St. Mungo Co. kirkby_oro
-36.7784 144.2718 1.394e+01 0.000e+00 0.000 Deborah;Lansells North Red; White and Blue Co.;New Red White and Blue Consolidated;Ulster United Co. kirkby_oro
-36.7232 144.2563 1.340e+00 0.000e+00 0.000 Ellenborough Co. kirkby_oro
-36.7639 144.2817 1.210e+00 0.000e+00 0.000 Fortuna Hustlers Co. Mine kirkby_oro
-36.7691 144.2637 5.060e+00 0.000e+00 0.000 Garibaldi Co.;North Shenandoah Co.;Shenandoah kirkby_oro
-36.7300 144.2502 1.419e+01 0.000e+00 0.000 Golden Age Co.;North Johnsons Co.;Princess Dagmar Co. Mine;Rose of Denmark Co.;South Devonshire Co.;South St. Mungo Co.;United Devonshire Co. kirkby_oro
-36.8101 144.2699 2.370e+00 0.000e+00 0.000 Golden Fleece Co. Tribute;New Chum Goldfields Co. kirkby_oro
-36.7468 144.2556 4.850e+00 0.000e+00 0.000 Hercules and Energetic kirkby_oro
-36.7367 144.2559 1.164e+01 0.000e+00 0.000 Johnsons Reef Gold Mining Co.;Central Windmill Hill Mine kirkby_oro
-36.7258 144.2449 1.960e+00 0.000e+00 0.000 Lady Barkly Co. kirkby_oro
-36.7864 144.2681 1.540e+00 0.000e+00 0.000 Lansells South Red; White and Blue kirkby_oro
-36.7635 144.2613 5.570e+00 0.000e+00 0.000 New Chum Consolidated Co.;New Chum United Co. kirkby_oro
-36.7713 144.2687 7.550e+00 0.000e+00 0.000 New Chum Railway Co.;North Deborah Mining Co. NL kirkby_oro
-36.7032 144.2461 7.310e+00 0.000e+00 0.000 New Moon Co. kirkby_oro
-36.7021 144.2424 9.360e+00 0.000e+00 0.000 South New Moon Co.;Suffolk United Co. NL kirkby_oro
-36.8145 144.2756 1.340e+00 0.000e+00 0.000 Victoria Pty Ltd kirkby_oro
-34.9308 150.3780 2.468e+00 0.000e+00 0.000 Pinnacle-Eclipse_Mines;Pioneer_and_Homeward_Bound_Mines;Caledonian_Mine;Robert_Bruce_Mine;Golden_Crown_Mine;Golden_Quarry_Mine;Fountainhead_Mine;Pincombs_Tunnel kirkby_oro
-36.8473 149.8006 1.159e+00 0.000e+00 0.000 Mount_Momsen_mine;Ocean_View_mine;Schuback_and_Party_Workings;Nancy_Lee_mine;Meakers_mine;Pacific_mine;McDonald_Proprietary_mine;New_Venture_mine;Murphys_Tunnel kirkby_oro
-36.9697 149.8421 1.619e+00 0.000e+00 0.000 Mount_Gahan_mine;Victory_mine;Morning_Star;Falkner_mine;Black_and_Berrys_workings;Mount_Lewisson_mine;Great_Southern_mine;Killarney_Mine kirkby_oro
-34.4586 147.5474 1.053e+00 0.000e+00 0.000 Mother_Shipton_Reefs;Hidden_Star_Reef;Agnes_Reef;Bourkes_Reef kirkby_oro
-34.5309 148.3915 1.702e+00 0.000e+00 0.000 Harden_Gold_Mine;Harden_Central_Gold_Mine kirkby_oro
-34.6225 148.2013 1.991e+00 0.000e+00 0.000 Christmas_Gift_Gold_Mine;Cullinga_Extended_Gold_Mine kirkby_oro
-35.2784 148.0505 3.890e+00 0.000e+00 0.000 Gibraltar_Workings kirkby_oro
-35.2859 148.0551 1.050e+00 0.000e+00 0.000 Currajong_Reef kirkby_oro
-31.5626 146.3194 1.712e+01 0.000e+00 0.000 West_Boppy;Mt_Boppy_Gold_Mine;East_Mt_Boppy_Mine;Canbelego_King_Mine kirkby_oro
-32.8530 145.9130 1.420e+00 0.000e+00 0.000 Mount_Solitary kirkby_oro
-32.9866 149.4252 2.870e+00 0.000e+00 0.000 Red_Hill_project kirkby_oro
-32.7622 149.4822 1.276e+00 0.000e+00 0.000 Tuckers_Hill;Hogans_Tunnel;Hit_Or_Miss_Mine kirkby_oro
-33.1144 149.7073 2.500e+00 0.000e+00 0.000 Surface_Hill_Mine kirkby_oro
-33.4585 149.0870 3.560e+00 0.000e+00 0.000 Austral_Lode kirkby_oro
-36.0177 149.3012 4.041e+00 0.000e+00 0.000 Cowarra_gold_mine;Democrat_Workings;Polar_Star_Mine kirkby_oro
-36.0084 149.3007 1.022e+00 0.000e+00 0.000 Princess_Workings;King_Workings;Vanderbilt_Gold_Mine;Ironclad_Gold_Mine kirkby_oro
-30.7603 151.8381 1.160e+00 0.000e+00 0.000 Sunnyside_mine_(Shining_Sun) kirkby_oro
-32.5836 148.2243 9.090e+00 0.000e+00 0.000 Caloma kirkby_oro
