# Supplementary material for: Lithospheric conductors reveal source regions of convergent margin mineral systems
Source: Sci Rep. 2022 May 17;12:8190. doi: 10.1038/s41598-022-11921-2 (PMC9114405; doi:10.1038/s41598-022-11921-2)
Supplement: Supplementary file 2 — Supplementary Information 2. [file 41598_2022_11921_MOESM2_ESM.zip › Porphyry_Cu_and_related.txt]

# latitude longitude Au_t Cu_t Age_Ga Name Source
-22.5300 -69.9200 0.000e+00 7.884e+05 0.137 Buey Muerto (Antucoya) huston_global
-23.4300 -69.5100 0.000e+00 1.915e+06 0.058 Lomas Bayas huston_global
-23.8900 -69.3100 0.000e+00 4.569e+06 0.057 Spence huston_global
-24.1300 -69.0800 0.000e+00 1.440e+06 0.042 Chimborazo huston_global
-22.9700 -69.0600 1.152e+02 3.089e+06 0.042 Esperanza huston_global
-23.4100 -68.8200 0.000e+00 3.560e+06 0.042 Gaby huston_global
-21.9200 -68.8300 0.000e+00 7.625e+06 0.039 El Abra huston_global
-24.2700 -69.0700 4.008e+02 4.256e+07 0.034 Escondida Norte-Zalv�dar;Escondida huston_global
-22.4200 -68.9400 0.000e+00 1.203e+07 0.037 Toki huston_global
-21.9500 -68.7400 0.000e+00 3.758e+06 0.035 Conchi huston_global
-20.9900 -68.6400 0.000e+00 6.002e+06 0.035 Ujina huston_global
-21.0000 -68.8100 0.000e+00 5.008e+06 0.035 Quebrada Blanca huston_global
-22.2900 -68.9000 0.000e+00 6.524e+07 0.035 Chuquicamata huston_global
-20.9600 -68.7100 0.000e+00 1.127e+07 0.033 Rosario huston_global
-22.2300 -68.8800 0.000e+00 1.383e+07 0.033 Radomiro Tomic huston_global
29.6600 88.8800 0.000e+00 1.800e+05 0.015 Jiru - Miocene;Jiru - Eocene huston_global
29.6600 87.4600 0.000e+00 2.300e+06 0.014 Zhunuo huston_global
29.6400 88.6700 7.000e+01 1.240e+06 0.173 Xiongcun - Number II (Newtongmen) huston_global
29.6000 88.7100 1.120e+02 9.500e+05 0.162 Xiongcun - Number I (Xietongmen) huston_global
32.8800 83.5000 4.200e+02 2.020e+07 0.121 Dualong district (includes Duobuzha; Bolang; Tiegelongnan and Naruo deposits) huston_global
49.3400 -120.5600 0.000e+00 2.110e+06 0.202 Copper Mountain huston_global
50.6600 -120.5200 7.810e+01 1.020e+06 0.204 Afton (indluding Afton and New Afton) huston_global
50.6100 -120.4000 8.620e+01 1.310e+06 0.199 Ajax (including Ajax East and Ajax West) huston_global
50.4900 -121.0500 0.000e+00 6.120e+06 0.206 Highland Valley huston_global
49.8800 -120.0100 2.300e+00 2.700e+05 0.194 Brenda huston_global
48.6100 -120.3800 0.000e+00 4.900e+05 0.085 Mazama huston_global
48.2000 -120.9800 0.000e+00 5.680e+06 0.021 Glacier Peak huston_global
47.6800 -121.6400 7.800e+00 3.200e+05 0.010 North Fork huston_global
46.3500 -122.0800 5.400e+01 8.700e+05 0.017 Margaret huston_global
-32.4200 149.0200 0.000e+00 0.000e+00 0.438 Boda huston_aus
-32.9200 148.0000 1.510e+02 4.300e+06 0.438 Northparkes district (including Enedeavour 22 (EN22); Endeavour 26 (EN 26); Endeavour 27 (EN 27); Endeavour 48 (EN 48); and GRP314) huston_aus
-33.7000 147.4200 0.000e+00 0.000e+00 0.440 Endeavour 39 (E39) huston_aus
-33.6400 147.4600 0.000e+00 0.000e+00 0.451 Cowal Central huston_aus
-33.7400 147.4800 0.000e+00 0.000e+00 0.464 Endeavour 43 (E43) huston_aus
-33.7400 147.5400 3.320e+01 5.657e+05 0.467 Marsden huston_aus
-33.4600 149.0100 1.205e+03 7.966e+06 0.442 Cadia East-Cadia Far East huston_aus
-33.4600 149.0000 6.356e+02 1.790e+06 0.451 Cadia Hill-Cadia Quarry huston_aus
-33.4400 148.9800 2.175e+02 9.771e+05 0.456 Ridgeway huston_aus
-34.2100 147.3900 7.440e+00 7.200e+04 0.438 Cullingerai huston_aus
-34.3300 147.4700 1.680e+01 1.234e+05 0.438 The Dam huston_aus
-34.2400 147.4100 4.900e+00 2.940e+04 0.438 Estoril huston_aus
-34.1800 147.3900 9.880e+00 8.840e+04 0.436 Mandamah huston_aus
-34.0500 147.3300 1.778e+01 4.064e+05 0.438 Yiddah huston_aus
-33.4300 148.8000 5.080e+00 5.400e+04 0.469 Cargo huston_aus
-33.0500 148.8700 2.784e+01 3.132e+05 0.449 Copper Hill huston_aus
-32.7300 148.6400 1.790e+00 4.860e+04 0.402 Yeoval huston_aus
-37.6100 142.6100 0.000e+00 1.124e+05 0.501 Thursdays Gossan-Junction Reef (Victor 1 and Victor 2) huston_aus
-37.5700 148.3200 0.000e+00 6.000e+03 0.000 Double Bull Creek huston_aus
-24.1300 -66.6000 0.000e+00 0.000e+00 0.000 El Oculto hoggard_pcu
-25.1400 -66.7600 0.000e+00 0.000e+00 0.015 Inca Viejo hoggard_pcu
-24.2000 -65.8700 0.000e+00 0.000e+00 0.015 Pancho Arias hoggard_pcu
-24.5700 -67.7800 0.000e+00 0.000e+00 0.029 Taca Taca Alto hoggard_pcu
-24.5800 -67.7300 0.000e+00 2.990e+00 0.031 Taca Taca Bajo hoggard_pcu
-32.7700 140.2400 0.000e+00 0.000e+00 0.440 Anabama Hill hoggard_pcu
-37.5700 148.0100 0.000e+00 0.000e+00 0.410 Dogwood hoggard_pcu
-32.9200 148.0300 0.000e+00 1.440e+00 0.442 Endeavour hoggard_pcu
-34.2700 148.8400 0.000e+00 0.000e+00 0.430 Frogmore hoggard_pcu
-32.7500 148.2200 1.020e+00 0.000e+00 0.000 Peak Hill hoggard_pcu
50.6100 -120.5300 0.000e+00 6.500e-01 0.206 Ajax hoggard_pcu
49.6500 -120.5300 0.000e+00 5.000e-01 0.179 Axe hoggard_pcu
50.4900 -121.0000 0.000e+00 3.050e+00 0.200 Bethlehem hoggard_pcu
49.2600 -125.9800 0.000e+00 1.140e+00 0.036 Catface hoggard_pcu
50.6400 -120.4200 0.000e+00 3.000e-02 0.000 Galaxy hoggard_pcu
49.5000 -123.4200 0.000e+00 3.300e-01 0.000 Gambier Island hoggard_pcu
49.1700 -121.0300 0.000e+00 6.600e-01 0.000 Giant Copper hoggard_pcu
50.4300 -120.9200 0.000e+00 7.000e-01 0.000 Highmont hoggard_pcu
47.0400 -84.6200 0.000e+00 4.000e-02 1.070 Jogran hoggard_pcu
49.1300 -117.3300 0.000e+00 0.000e+00 0.000 Katie hoggard_pcu
50.5800 -120.9700 0.000e+00 2.200e-01 0.000 Krain hoggard_pcu
50.4500 -121.0400 0.000e+00 2.190e+00 0.197 Lornex hoggard_pcu
50.9200 -121.4200 0.000e+00 5.100e-01 0.061 Maggie hoggard_pcu
50.0500 -124.6500 0.000e+00 3.400e-01 0.036 O.K. hoggard_pcu
49.7600 -120.4600 0.000e+00 5.000e-02 0.000 Primer hoggard_pcu
51.3100 -121.0900 0.000e+00 0.000e+00 0.000 Rayfield hoggard_pcu
47.0900 -84.4800 0.000e+00 2.500e-01 1.055 Tribag hoggard_pcu
50.5700 -121.0000 0.000e+00 0.000e+00 0.000 Trojan hoggard_pcu
49.2900 -120.7600 0.000e+00 0.000e+00 0.000 Whipsaw hoggard_pcu
49.8800 -117.3700 0.000e+00 0.000e+00 0.183 Willa hoggard_pcu
-24.4000 -69.6100 0.000e+00 0.000e+00 0.000 Angelina hoggard_pcu
-23.1600 -69.1700 0.000e+00 0.000e+00 0.044 Centinela hoggard_pcu
-20.0400 -69.2600 0.000e+00 4.920e+00 0.052 Cerro Colorado hoggard_pcu
-20.9000 -68.8900 0.000e+00 0.000e+00 0.035 Copaquire hoggard_pcu
-18.2900 -69.7200 0.000e+00 0.000e+00 0.013 Dos Hermanos hoggard_pcu
-21.1200 -68.7300 0.000e+00 0.000e+00 0.252 El Loa hoggard_pcu
-22.9900 -69.0800 0.000e+00 4.040e+00 0.029 El Telagrafo hoggard_pcu
-20.1800 -69.0800 0.000e+00 0.000e+00 0.031 La Planada hoggard_pcu
-22.6700 -68.7500 0.000e+00 0.000e+00 0.275 Lilian hoggard_pcu
-22.5600 -69.2400 0.000e+00 0.000e+00 0.064 Mana hoggard_pcu
-22.3800 -68.9100 0.000e+00 1.300e+01 0.034 Mansa Mina hoggard_pcu
-19.8100 -69.2800 0.000e+00 0.000e+00 0.058 Mocha hoggard_pcu
-22.4700 -68.9700 0.000e+00 1.810e+00 0.036 Opache hoggard_pcu
-23.3000 -69.2300 0.000e+00 0.000e+00 0.000 Polo Sur hoggard_pcu
-21.9200 -69.8300 0.000e+00 0.000e+00 0.132 Puntillas hoggard_pcu
-19.8700 -68.9700 0.000e+00 0.000e+00 0.036 Queen Elizabeth hoggard_pcu
-25.2200 -69.2300 0.000e+00 0.000e+00 0.292 Rio Frio hoggard_pcu
-22.8800 -69.3400 0.000e+00 6.600e-01 0.064 Sierra Gorda hoggard_pcu
-22.8400 -69.3000 0.000e+00 4.570e+00 0.057 Spence hoggard_pcu
-18.5900 -69.4500 0.000e+00 1.000e+00 0.000 Ticnamar hoggard_pcu
29.5800 90.0000 0.000e+00 5.000e-01 0.014 Chonjiang hoggard_pcu
29.3800 88.3800 0.000e+00 2.730e+00 0.014 Dongga hoggard_pcu
29.6800 88.9300 0.000e+00 0.000e+00 0.000 Jiru hoggard_pcu
29.4700 90.8200 0.000e+00 0.000e+00 0.015 Nanmu hoggard_pcu
29.5500 90.0500 0.000e+00 0.000e+00 0.016 Tinggong hoggard_pcu
29.5200 88.5700 0.000e+00 9.500e-01 0.162 Xietongmen hoggard_pcu
30.9500 -110.3200 0.000e+00 2.313e+01 0.059 Cananea hoggard_pcu
30.4800 -109.7500 0.000e+00 2.000e-02 0.057 El Batamote hoggard_pcu
30.3200 -109.5600 0.000e+00 8.140e+00 0.054 La Caridad hoggard_pcu
30.3800 -109.7300 0.000e+00 4.500e-01 0.052 La Florida hoggard_pcu
31.0600 -110.4200 0.000e+00 4.800e-01 0.063 Mariquita hoggard_pcu
31.1200 -110.4500 0.000e+00 1.960e+00 0.063 Milpillas hoggard_pcu
30.3300 -109.6300 0.000e+00 1.530e+00 0.053 Pilares hoggard_pcu
32.3600 -112.8700 0.000e+00 4.270e+00 0.063 Ajo hoggard_pcu
37.4100 -108.0900 0.000e+00 8.000e-01 0.068 Allard hoggard_pcu
38.9600 -119.2700 0.000e+00 1.980e+00 0.169 Ann Mason hoggard_pcu
34.5900 -113.2100 0.000e+00 6.400e+00 0.072 Bagdad hoggard_pcu
39.0300 -119.1800 0.000e+00 1.820e+00 0.000 Bear-Lagomarsino hoggard_pcu
46.3400 -112.0800 0.000e+00 2.500e-01 0.100 Beavertown hoggard_pcu
40.5300 -112.1500 0.000e+00 2.849e+01 0.037 Bingham hoggard_pcu
31.4300 -109.9000 0.000e+00 2.270e+00 0.180 Bisbee hoggard_pcu
45.3600 -113.9900 0.000e+00 2.700e-01 0.000 Bobcat Gulch hoggard_pcu
39.8000 -115.1500 0.000e+00 0.000e+00 0.000 Butte Valley hoggard_pcu
43.0900 -111.3200 0.000e+00 0.000e+00 0.050 Caribou Mountain hoggard_pcu
32.8700 -111.9500 0.000e+00 8.530e+00 0.068 Casa Grande West hoggard_pcu
33.4000 -110.9500 0.000e+00 4.750e+00 0.059 Castle Dome hoggard_pcu
33.0700 -110.8000 0.000e+00 6.000e-01 0.000 Chilito hoggard_pcu
33.0600 -110.7500 0.000e+00 5.300e-01 0.064 Christmas hoggard_pcu
41.7700 -114.7700 0.000e+00 4.300e-01 0.150 Contact hoggard_pcu
46.0200 -112.5100 0.000e+00 3.513e+01 0.061 Continental/Butte hoggard_pcu
40.6100 -117.0400 0.000e+00 1.500e-01 0.086 Copper Basin hoggard_pcu
34.5000 -112.5800 0.000e+00 9.100e-01 0.064 Copper Basin hoggard_pcu
40.5500 -117.1300 0.000e+00 2.700e-01 0.038 Copper Canyon hoggard_pcu
32.7500 -110.4800 0.000e+00 5.600e-01 0.058 Copper Creek hoggard_pcu
32.8100 -108.1200 0.000e+00 2.200e-01 0.075 Copper Flat hoggard_pcu
41.1500 -105.1900 0.000e+00 7.000e-02 0.000 Copper King hoggard_pcu
35.4800 -115.1300 0.000e+00 0.000e+00 0.073 Crescent Peak hoggard_pcu
40.6900 -117.0800 0.000e+00 0.000e+00 0.038 Elder Creek hoggard_pcu
39.2600 -115.0000 0.000e+00 4.620e+00 0.110 Ely hoggard_pcu
31.8700 -111.1200 0.000e+00 6.650e+00 0.055 Esperanza-Sierrita hoggard_pcu
40.4200 -117.2200 0.000e+00 0.000e+00 0.089 Fish Creek hoggard_pcu
33.3300 -110.9400 0.000e+00 8.000e-02 0.061 Gibson hoggard_pcu
48.2200 -121.3300 0.000e+00 2.000e-01 0.000 Gold Mountain hoggard_pcu
32.8500 -108.0900 0.000e+00 4.780e+00 0.064 Hannover Mountains hoggard_pcu
47.0300 -112.3600 0.000e+00 1.090e+00 0.046 Heddleston hoggard_pcu
31.8300 -110.7600 0.000e+00 5.260e+00 0.059 Helvetia hoggard_pcu
35.3700 -114.1500 0.000e+00 1.250e+00 0.073 Ithaca Peak hoggard_pcu
32.1000 -110.0700 0.000e+00 1.220e+00 0.053 Johnson Camp hoggard_pcu
49.0000 -119.4800 0.000e+00 8.000e-01 0.179 Kelsey hoggard_pcu
40.2700 -117.7500 0.000e+00 0.000e+00 0.029 Kennedy hoggard_pcu
43.8800 -109.3100 0.000e+00 9.000e-01 0.040 Kirwin hoggard_pcu
32.5200 -111.9000 0.000e+00 4.710e+00 0.066 Lakeshore hoggard_pcu
40.2000 -120.8500 0.000e+00 1.080e+00 0.100 Lights Creek hoggard_pcu
33.3400 -110.9000 0.000e+00 7.000e-02 0.061 Lonesome Pine hoggard_pcu
39.0500 -119.2400 0.000e+00 1.800e-01 0.161 MacArthur hoggard_pcu
33.4200 -110.7400 0.000e+00 1.002e+01 0.064 Miami-Inspiration hoggard_pcu
47.5000 -121.3700 0.000e+00 3.800e-01 0.025 Middle Fork hoggard_pcu
33.1100 -111.5800 0.000e+00 5.000e-02 0.070 Mineral Butte hoggard_pcu
31.9800 -111.0700 0.000e+00 4.680e+00 0.058 Mission-Pima hoggard_pcu
33.1000 -109.3600 0.000e+00 3.390e+01 0.056 Morenci-Metcalf hoggard_pcu
38.4800 -113.3000 0.000e+00 5.000e-02 0.028 OK hoggard_pcu
40.6300 -111.3800 0.000e+00 0.000e+00 0.033 Park Premier hoggard_pcu
34.3700 -112.3500 0.000e+00 9.000e-02 0.000 Pine Flat hoggard_pcu
33.1200 -111.4200 0.000e+00 2.760e+00 0.062 Poston Butte hoggard_pcu
33.1600 -110.9800 0.000e+00 1.076e+01 0.069 Ray hoggard_pcu
33.0400 -111.2200 0.000e+00 4.500e-01 0.065 Red Hills hoggard_pcu
38.6200 -118.4300 0.000e+00 0.000e+00 0.105 Red Hills hoggard_pcu
31.4900 -110.7200 0.000e+00 3.590e+00 0.060 Red Mountain hoggard_pcu
33.3000 -111.0800 0.000e+00 0.000e+00 0.064 Resolution hoggard_pcu
38.3300 -117.5000 0.000e+00 0.000e+00 0.207 Royston hoggard_pcu
32.9500 -111.8200 0.000e+00 3.500e-01 0.063 Sacaton hoggard_pcu
32.9300 -109.6000 0.000e+00 3.202e+01 0.053 Safford hoggard_pcu
32.7000 -110.6800 0.000e+00 8.340e+00 0.068 San Manuel-Kalamazoo hoggard_pcu
31.9700 -111.0200 0.000e+00 1.120e+00 0.056 San Xavier North hoggard_pcu
32.8800 -109.5300 0.000e+00 5.500e-01 0.000 Sanchez hoggard_pcu
32.7900 -108.0700 0.000e+00 1.418e+01 0.056 Santa Rita hoggard_pcu
38.4900 -118.0800 0.000e+00 7.300e-01 0.105 SFS hoggard_pcu
34.0800 -112.4600 0.000e+00 3.150e+00 0.000 Sheep Mountain hoggard_pcu
32.4000 -111.5000 0.000e+00 1.770e+00 0.068 Silver Bell hoggard_pcu
44.0300 -109.6800 0.000e+00 1.700e-01 0.040 Silver Creek hoggard_pcu
39.8600 -112.1300 0.000e+00 1.570e+00 0.036 Southwest Tintic hoggard_pcu
34.4800 -111.8700 0.000e+00 7.000e-02 0.000 Squaw Peak hoggard_pcu
44.0300 -109.6000 0.000e+00 2.100e-01 0.029 Stinkingwater hoggard_pcu
38.7800 -117.9500 0.000e+00 8.000e-02 0.081 Sullivan hoggard_pcu
31.4500 -110.7500 0.000e+00 1.100e+00 0.000 Sunnyside hoggard_pcu
48.0100 -121.5000 0.000e+00 2.200e-01 0.028 Sunrise hoggard_pcu
33.3800 -111.0000 0.000e+00 4.960e+00 0.060 Superior East hoggard_pcu
31.8900 -111.0400 0.000e+00 4.720e+00 0.058 Twin Buttes hoggard_pcu
31.7700 -110.4600 0.000e+00 9.000e-02 0.074 Two Peaks hoggard_pcu
32.6300 -108.3700 0.000e+00 5.150e+00 0.056 Tyrone hoggard_pcu
32.5800 -112.0900 0.000e+00 5.300e-01 0.000 Vekol Hills hoggard_pcu
38.9800 -119.2000 0.000e+00 4.770e+00 0.167 Yerington hoggard_pcu
-32.9417 148.0474 1.240e+02 3.760e+06 0.000 Northparkes_mine_-_Endeavour_26_North kirkby_pcu
-32.7207 148.1988 1.627e+00 0.000e+00 0.000 Crown_Peak;Smiths_Wooden;Great_Eastern;Wythes_And_Moneys_Mine kirkby_pcu
