# Supplementary material for: Lithospheric conductors reveal source regions of convergent margin mineral systems
Source: Sci Rep. 2022 May 17;12:8190. doi: 10.1038/s41598-022-11921-2 (PMC9114405; doi:10.1038/s41598-022-11921-2)
Supplement: Supplementary file 2 — Supplementary Information 2. [file 41598_2022_11921_MOESM2_ESM.zip › Volcanic-hosted_massive_sulfide.txt]

# latitude longitude Au_t Cu_t Age_Ga Name Source
48.9700 -87.3900 7.200e-01 1.230e+04 2.723 Pic Lake huston_global
48.9800 -87.3700 3.140e+00 3.080e+04 2.722 Winston Lake huston_global
48.9800 -87.3600 2.440e+00 2.700e+04 2.722 Zenith huston_global
35.0100 -84.3700 4.900e+01 1.633e+06 0.758 Ducktown huston_global
33.8800 -82.2900 1.950e+00 0.000e+00 0.566 Barite Hill huston_global
37.4400 -78.5600 1.200e-01 4.300e+03 0.471 Andersonville No Zone 18 huston_global
37.4400 -78.5100 9.000e-02 4.900e+03 0.471 Andersonville No Zone 24 huston_global
33.3600 -85.5500 1.980e+00 3.300e+04 0.470 Pyriton huston_global
54.6200 -101.5900 0.000e+00 6.800e+03 1.905 Copper Reef (Mink Narrows) huston_global
54.5800 -102.0000 2.640e+00 5.440e+04 1.900 Coronation huston_global
54.7500 -102.5000 3.400e-01 1.280e+04 1.890 FON huston_global
54.7800 -101.8800 6.245e+01 6.730e+05 1.889 777 (Triple Seven);Callinan huston_global
54.7700 -101.8800 1.700e+02 1.381e+06 1.889 Flin Flon huston_global
54.6800 -102.8500 6.530e+00 1.320e+05 1.888 McIlvenna Bay huston_global
54.7600 -101.5700 1.600e-01 1.720e+04 1.885 North Star and Don Jon huston_global
54.7100 -101.6700 3.570e+00 3.690e+04 1.880 Centennial huston_global
54.7700 -101.6100 0.000e+00 2.010e+04 1.880 Pinebay huston_global
54.7600 -101.6200 3.000e-01 4.200e+03 1.880 Sourdough Bay huston_global
54.7200 -101.7100 6.000e-01 1.500e+04 1.880 Cuprus huston_global
54.7100 -101.7200 6.100e-01 1.680e+04 1.880 White Lake huston_global
54.5800 -103.2000 6.400e-01 3.750e+04 1.875 Bigstone huston_global
54.8300 -101.8200 3.371e+01 3.760e+05 1.870 Trout Lake (Embury) huston_global
49.5700 -125.5900 5.864e+01 5.366e+05 0.366 Myra Falls Group huston_global
48.8800 -123.9100 3.530e+00 1.810e+04 0.366 Lara huston_global
48.8700 -123.7900 2.480e+00 4.600e+03 0.366 Twin J huston_global
51.1100 -119.8300 1.600e-01 7.000e+02 0.361 Homestake huston_global
51.1400 -119.8100 2.340e+00 6.900e+03 0.361 Kamad-7;Samatosum huston_global
51.1500 -119.8200 2.290e+00 1.200e+03 0.361 Rea Gold huston_global
51.5200 -119.8200 3.671e+02 3.550e+06 0.361 Harper Creek huston_global
51.3800 -120.0600 1.200e+00 5.110e+04 0.315 Chu Chua huston_global
45.0300 -116.8600 3.560e+00 1.450e+04 0.285 Iron Dyke huston_global
45.2300 -116.6700 2.106e+01 1.521e+05 0.285 Red Ledge huston_global
40.7700 -122.0700 1.300e-01 4.800e+03 0.248 Afterthought huston_global
40.8000 -122.2000 1.230e+00 2.360e+04 0.248 Rising Star-Bully Hill huston_global
49.3200 -121.9500 1.200e+00 9.500e+03 0.166 Seneca huston_global
42.0000 -123.7700 9.800e+00 4.360e+04 0.164 Turner Albright huston_global
37.6000 -120.2000 5.440e+00 2.540e+04 0.154 Blue Moon huston_global
38.2300 -120.8700 2.110e+00 1.800e+04 0.154 Penn huston_global
41.8600 -123.3700 5.380e+00 4.080e+04 0.153 Gray Eagle huston_global
32.1700 -116.1700 0.000e+00 0.000e+00 0.146 Los Gavilanes huston_global
49.6100 -123.1400 3.367e+01 5.368e+05 0.112 Britannia huston_global
48.4500 -124.0300 2.000e-01 1.380e+04 0.045 Sunro huston_global
34.4600 -112.1900 6.200e-01 1.080e+04 1.745 Binghampton-Copper Queen huston_global
34.5000 -111.7400 2.009e+01 9.200e+03 1.745 Iron King huston_global
34.5500 -113.2300 8.000e-02 4.800e+04 1.740 Bruce-Old Dick huston_global
34.7000 -112.0900 3.680e+00 1.000e-03 1.739 Copper Chief huston_global
34.7600 -112.1300 4.218e+01 1.425e+06 1.739 United Verde huston_global
34.5800 -112.1100 3.890e+00 3.607e+05 1.739 United Verde Extended huston_global
34.7400 -112.1200 0.000e+00 5.000e-03 1.739 Verde Central huston_global
34.6500 -112.1900 0.000e+00 4.343e+05 1.720 Jones Hill huston_global
35.7700 -105.6700 6.800e-01 1.600e+03 1.720 Pecos huston_global
-32.4300 145.9900 1.470e+00 1.200e+03 0.411 May Day huston_aus
-32.2200 147.4500 1.700e+00 5.090e+04 0.479 Carolina huston_aus
-32.2300 147.3600 1.190e+00 3.580e+04 0.479 Mount Royal huston_aus
-31.3800 146.8300 7.200e-01 2.350e+04 0.479 Avoca Tank huston_aus
-31.5300 146.6900 2.000e-01 2.200e+04 0.479 Budgery huston_aus
-31.3800 146.7200 4.600e-01 3.450e+04 0.479 Budgerygar huston_aus
-31.2200 146.8500 0.000e+00 6.300e+04 0.479 Larsens;North East;Hartman huston_aus
-31.2600 146.8700 1.700e+00 1.881e+05 0.479 Murrawombie (Girilambone) huston_aus
-31.4000 146.7200 1.680e+00 6.689e+05 0.479 Tritton huston_aus
-34.9200 149.5600 0.000e+00 0.000e+00 0.418 Glen E huston_aus
-34.9900 149.5000 5.390e-02 1.590e+04 0.424 Currawang (Currawang and Currawang East) huston_aus
-34.1100 149.4200 0.000e+00 3.200e+03 0.425 John Fardy huston_aus
-34.1200 149.4200 6.000e-03 1.400e+03 0.425 Peelwood huston_aus
-34.8100 149.4600 0.000e+00 7.500e+03 0.425 Wet Lagoon huston_aus
-35.0600 149.5700 1.078e+01 3.576e+05 0.423 Woodlawn huston_aus
-35.5900 149.4300 6.800e+00 2.800e+04 0.424 Captains Flat huston_aus
-33.5700 149.5400 0.000e+00 8.160e+04 0.425 Cow Flat huston_aus
-33.2900 149.8900 5.700e-01 6.900e+03 0.420 Sunny Corner huston_aus
-32.6700 149.0500 6.300e-01 2.070e+04 0.425 Galwadgere huston_aus
-32.5800 149.0500 2.800e+00 1.000e+02 0.425 Commonwealth (includes; Main Shaft Commonwealth South and Silica Hill) huston_aus
-33.7800 149.2600 2.620e+00 0.000e+00 0.425 Kempfield huston_aus
-33.2600 149.2700 1.012e+01 2.020e+04 0.425 Lewis Ponds huston_aus
-33.2800 149.2000 3.300e-01 8.700e+03 0.425 Mount Bulga huston_aus
-31.2600 142.4200 2.900e-01 5.930e+04 0.512 Cymbric Vale huston_aus
-37.3100 142.8700 6.600e-01 2.640e+04 0.518 Mount Ararat huston_aus
-37.3300 146.3800 0.000e+00 0.000e+00 0.000 Hill 800 huston_aus
-36.9800 147.9100 2.070e+01 2.070e-01 0.425 Currawong hoggard_vms
-33.4900 149.3200 7.170e+01 4.900e-02 0.417 McPhillamys hoggard_vms
-37.6900 142.6800 0.000e+00 0.000e+00 0.501 Wickliffe hoggard_vms
-37.0000 147.8900 2.580e+00 8.400e-02 0.425 Wilga hoggard_vms
54.6600 -102.0300 0.000e+00 1.700e-02 1.900 Birch Lake hoggard_vms
50.9700 -92.9100 0.000e+00 1.000e-02 2.739 Copper lode A and E hoggard_vms
54.4100 -100.1500 0.000e+00 9.000e-03 1.890 Dyce Siding-Sylvia hoggard_vms
54.4900 -100.0500 0.000e+00 5.000e-03 1.890 Farewell Lake hoggard_vms
54.6800 -102.0300 0.000e+00 1.200e-02 1.900 Flexar hoggard_vms
51.6300 -118.4300 0.000e+00 6.700e-02 0.510 Goldstream hoggard_vms
54.0600 -100.2100 0.000e+00 6.000e-03 1.890 Koff Zone hoggard_vms
54.6600 -102.0600 0.000e+00 6.900e-02 1.900 Konuto hoggard_vms
54.7500 -100.5900 0.000e+00 2.500e-02 1.875 Rail Lake hoggard_vms
54.6400 -100.5500 0.000e+00 8.300e-02 1.875 Reed Lake hoggard_vms
54.7200 -101.8300 0.000e+00 9.300e-02 1.889 Schist Lake and Mandy hoggard_vms
51.1100 -92.6800 0.000e+00 3.500e-02 2.739 South Bay hoggard_vms
54.5700 -100.4000 0.000e+00 3.900e-02 1.890 Spruce Point hoggard_vms
54.6400 -101.8400 0.000e+00 4.500e-02 1.875 Westarm hoggard_vms
40.7300 -122.5000 0.000e+00 3.300e-02 0.400 Balaklala;Shasta King hoggard_vms
45.2900 -90.6000 0.000e+00 6.600e-02 1.870 Bend hoggard_vms
45.6300 -88.5500 0.000e+00 4.000e-02 1.870 Catwillow hoggard_vms
34.5500 -83.8800 0.000e+00 1.100e-02 0.850 Chestatee hoggard_vms
45.4800 -88.9200 0.000e+00 6.850e-01 1.875 Crandon hoggard_vms
45.4400 -91.1200 0.000e+00 2.100e-02 1.870 Eisenbrey (Thornapple) hoggard_vms
45.5100 -91.1400 0.000e+00 2.670e-01 1.870 Flambeau hoggard_vms
36.8200 -80.7500 0.000e+00 5.000e-02 0.750 Gossan Lead hoggard_vms
45.4500 -89.7600 0.000e+00 1.100e-02 1.870 Hawk hoggard_vms
45.4400 -89.6200 0.000e+00 1.600e-02 1.870 Horse Shoe hoggard_vms
40.6800 -122.5300 0.000e+00 1.560e-01 0.400 Iron Mountain hoggard_vms
33.7800 -84.9200 0.000e+00 6.000e-03 0.850 Jenny Stone hoggard_vms
36.2900 -81.4000 0.000e+00 4.340e-01 1.720 Jones Hill hoggard_vms
40.7200 -122.5100 0.000e+00 7.000e-03 0.400 Keystone-Union hoggard_vms
45.6900 -89.9700 0.000e+00 2.400e-02 1.870 Lynne hoggard_vms
40.7600 -122.4600 0.000e+00 1.220e-01 0.400 Mammoth hoggard_vms
36.3800 -81.3300 0.000e+00 3.400e-02 0.750 Ore Knob hoggard_vms
45.6000 -89.2900 0.000e+00 2.000e-02 1.870 Pelican River hoggard_vms
45.4900 -90.0600 0.000e+00 1.700e-02 1.870 Ritchie Creek hoggard_vms
33.4900 -85.5500 0.000e+00 8.000e-03 0.900 Stone Hill hoggard_vms
-31.9866 141.4459 1.327e+01 0.000e+00 0.000 Broken_Hill_Southern_Operations_Main_Shaft;Historical_Production_Broken_Hill_District kirkby_vms
-30.1936 150.6827 0.000e+00 1.800e+03 0.000 Gulf_Creek_Cu_Mine kirkby_vms
-31.3015 142.7157 0.000e+00 6.010e+04 0.000 Grasmere_Copper_Mine kirkby_vms
-32.3729 149.2333 0.000e+00 1.540e+04 0.000 Belara_Mine kirkby_vms
-33.9618 149.5337 0.000e+00 3.400e+04 0.000 Burraga_(Lloyds)_copper_mine kirkby_vms
-33.2729 149.2560 1.960e+00 0.000e+00 0.000 Toms_Zone kirkby_vms
-33.5587 149.5615 0.000e+00 3.050e+03 0.000 Apsley_Mine kirkby_vms
